# Supplementary material for: Open-access synthetic spike-in mRNA-seq data for cancer gene fusions
Source: BMC Genomics. 2014 Sep 30;15(1):824. doi: 10.1186/1471-2164-15-824 (PMC4190330; doi:10.1186/1471-2164-15-824)
Supplement: Supplementary file 1 — Additional file 1: Table S1: Fusion sequences. Table S2. Fusion read counts across all samples. Table S3. Endogenous fusions. Table S4. Fusion-supporting reads from TMPRSS2-ETV1 Tophat Fusion analysis. (XLSX 31 KB) [file 12864_2014_6502_MOESM1_ESM.xlsx]

## Sheet: Supp Table 1 - Fusion Sequences
Fusion	Source	URL	Sequence 5'->3'
EWSR1-ATF1	NCBI	http://www.ncbi.nlm.nih.gov/nuccore/JN624779	ATGGCGTCCACGGATTACAGTACCTATAGCCAAGCTGCAGCGCAGCAGGGCTACAGTGCTTACACCGCCCAGCCCACTCAAGGATATGCACAGACCACCCAGGCATATGGGCAACAAAGCTATGGAACCTATGGACAGCCCACTGATGTCAGCTATACCCAGGCTCAGACCACTGCAACCTATGGGCAGACCGCCTATGCAACTTCTTATGGACAGCCTCCCACTGGTTATACTACTCCAACTGCCCCCCAGGCATACAGCCAGCCTGTCCAGGGGTATGGCACTGGTGCTTATGATACCACCACTGCTACAGTCACCACCACCCAGGCCTCCTATGCAGCTCAGTCTGCATATGGCACTCAGCCTGCTTATCCAGCCTATGGGCAGCAGCCAGCAGCC…
TMPRSS2-ETV1	Tgen/Illumina	NA	ATGGCTTTGAACTCAGGGTCACCACCAGCTATTGGACCTTACTATGAAAACCATGGATACCAACCGGAAAACCCCTATCCCGCACAGCCCACTGTGGTCCCCACTGTCTACGAGGTGCATCCGGCTCAGTACTACCCGTCCCCCGTGCCCCAGTACGCCCCGAGGGTCCTGACGCAGGCTTCCAACCCCGTCGTCTGCACGCAGCCCAAATCCCCATCCAGCACGCCAGTGTCCCCACTGCATCATGCATCTCCAAACTCAACTCATACACCGAAACCTGACCGGGCCTTCCCAGCTCACCTCCCTCCATCGCAGTCCATACCAGATAGCAGCTACCCCATGGACCACAGATTTCGCCGCCAGCTTTCTGAACCCTGTAACTCCTTTCCTCCTTTGCCG…
EWSR1-FLI1	Tgen/Illumina	NA	ATGGCGTCCACGGATTACAGTACCTATAGCCAAGCTGCAGCGCAGCAGGGCTACAGTGCTTACACCGCCCAGCCCACTCAAGGATATGCACAGACCACCCAGGCATATGGGCAACAAAGCTATGGAACCTATGGACAGCCCACTGATGTCAGCTATACCCAGGCTCAGACCACTGCAACCTATGGGCAGACCGCCTATGCAACTTCTTATGGACAGCCTCCCACTGGTTATACTACTCCAACTGCCCCCCAGGCATACAGCCAGCCTGTCCAGGGGTATGGCACTGGTGCTTATGATACCACCACTGCTACAGTCACCACCACCCAGGCCTCCTATGCAGCTCAGTCTGCATATGGCACTCAGCCTGCTTATCCAGCCTATGGGCAGCAGCCAGCAGCC…
NTRK3-ETV6	Tgen/Illumina	NA	ATGTCTGAGACTCCTGCTCAGTGTAGCATTAAGCAGGAACGAATTTCATATACACCTCCAGAGAGCCCAGTGCCGAGTTACGCTTCCTCGACGCCACTTCATGTTCCAGTGCCTCGAGCGCTCAGGATGGAGGAAGACTCGATCCGCCTGCCTGCGCACCTGCGCTTGCAGCCAATTTACTGGAGCAGGGATGACGTAGCCCAGTGGCTCAAGTGGGCTGAAAATGAGTTTTCTTTAAGGCCAATTGACAGCAACACGTTTGAAATGAATGGCAAAGCTCTCCTGCTGCTGACCAAAGAGGACTTTCGCTATCGATCTCCTCATTCAGGTGATGTGCTCTATGAACTCCTTCAGCATATTCTGAAGCAGAGGAAACCTCGGATTCTTTTTTCACCATTC…
CD74-ROS1	NCBI	http://www.ncbi.nlm.nih.gov/nuccore/EU236945	ATGCACAGGAGGAGAAGCAGGAGCTGTCGGGAAGATCAGAAGCCAGTCATGGATGACCAGCGCGACCTTATCTCCAACAATGAGCAACTGCCCATGCTGGGCCGGCGCCCTGGGGCCCCGGAGAGCAAGTGCAGCCGCGGAGCCCTGTACACAGGCTTTTCCATCCTGGTGACTCTGCTCCTCGCTGGCCAGGCCACCACCGCCTACTTCCTGTACCAGCAGCAGGGCCGGCTGGACAAACTGACAGTCACCTCCCAGAACCTGCAGCTGGAGAACCTGCGCATGAAGCTTCCCAAGCCTCCCAAGCCTGTGAGCAAGATGCGCATGGCCACCCCGCTGCTGATGCAGGCGCTGCCCATGGGAGCCCTGCCCCAGGGGCCCATGCAGAATGCCACCAAG…
HOOK3-RET	NCBI	http://www.ncbi.nlm.nih.gov/nuccore/DQ104207	ATGTTCAGCGTAGAGTCGCTGGAGCGGGCGGAGCTGTGCGAGAGCCTCCTCACTTGGATCCAGACATTTAATGTGGATGCACCATGCCAGACCGTGGAAGATTTAACGAATGGGGTTGTGATGGCCCAGGTTCTTCAAAAGATAGATCCTGCATATTTTGATGAAAATTGGCTAAACAGAATCAAAACTGAAGTAGGAGATAATTGGAGGCTAAAGATAAGCAATTTAAAGAAAATTTTAAAAGGAATCTTGGATTATAATCATGAGATTTTAGGACAGCAAATTAATGACTTTACCCTTCCTGATGTGAACCTTATTGGGGAGCATTCTGATGCAGCAGAGCTTGGAAGGATGCTTCAGCTCATCTTAGGCTGTGCTGTGAACTGTGAACAGAAGCAA…
EML4-ALK	NCBI	http://www.ncbi.nlm.nih.gov/nuccore/AB663645.1	ATGGACGGTTTCGCCGGCAGTCTCGATGATAGTATTTCTGCTGCAAGTACTTCTGATGTTCAAGATCGCCTGTCAGCTCTTGAGTCACGAGTTCAGCAACAAGAAGATGAAATCACTGTGCTAAAGGCGGCTTTGGCTGATGTTTTGAGGCGTCTTGCAATCTCTGAAGATCATGTGGCCTCAGTGAAAAAATCAGTCTCAAGTAAAGGCCAACCAAGCCCTCGAGCAGTTATTCCCATGTCCTGTATAACCAATGGAAGTGGTGCAAACAGAAAACCAAGTCATACCAGTGCTGTCTCAATTGCAGGAAAAGAAACTCTTTCATCTGCTGCTAAAAGTGGTACAGAAAAAAAGAAAGAAAAACCACAAGGACAGAGAGAAAAAAAAGAGGAATCTCAT…
AKAP9-BRAF	Tgen/Illumina	NA	ATGGAGGACGAGGAGAGACAGAAGAAGCTGGAGGCCGGCAAAGCCAAGCTTGCCCAGTTTCGACAAAGAAAAGCTCAGTCGGATGGGCAGAGTCCTTCCAAGAAGCAGAAAAAAAAGAGAAAAACGTCAAGCAGTAAACATGATGTGTCAGCACACCATGATTTGAATATTGATCAATCACAGTGTAATGAAATGTACATAAATAGTTCTCAGAGAGTAGAATCAACTGTGATTCCTGAATCTACAATAATGAGAACTCTACATAGTGGAGAAATAACCAGTCATGAGCAGGGCTTCTCTGTGGAACTGGAAAGTGAAATTTCAACCACAGCAGATGACTGCAGTTCAGAGGTAAATGGTTGCAGTTTTGTGATGAGAACAGGAAAGCCTACAAATTTA…
BRD4-NUT	NCBI	http://www.ncbi.nlm.nih.gov/nuccore/AY166680	ACAAGAAGGAAAAGAAAAAAGAAAAGCACAAAAGGAAAGAGGAAGTGGAAGAGAATAAAAAAAGCAAAGCCAAGGAACCTCCTCCTAAAAAGACGAAGAAAAATAATAGCAGCAACAGCAATGTGAGCAAGAAGGAGCCAGCGCCCATGAAGAGCAAGCCCCCTCCCACGTATGAGTCGGAGGAAGAGGACAAGTGCAAGCCTATGTCCTATGAGGAGAAGCGGCAGCTCAGCTTGGACATCAACAAGCTCCCCGGCGAGAAGCTGGGCCGCGTGGTGCACATCATCCAGTCACGGGAGCCCTCCCTGAAGAATTCCAACCCCGACGAGATTGAAATCGACTTTGAGACCCTGAAGCCGTCCACACTGCGTGAGCTGGAGCGCTATGTCACCTCCTGTT…
	GC count	Total	%GC
EWSR1-ATF1	552	1098	0.502732
TMPRSS2-ETV1	640	1230	0.520325
EWSR1-FLI1	795	1431	0.555556
NTRK3-ETV6	1055	1902	0.554679
CD74-ROS1	1018	2112	0.482008
HOOK3-RET	1122	2331	0.481338
EML4-ALK	1662	3390	0.490265
AKAP9-BRAF	1667	4479	0.372181
BRD4-NUT	2144	3917	0.547358

## Sheet: Supp Table 2 - FusionReadCounts
Fusion_pair	Concentration_log10[pmol]	Tool	Read_counts_replicate_1	Read_counts_replicate_2
AKAP9-BRAF	-8.57	SSH	51	18
AKAP9-BRAF	-7.17	SSH	34	1
AKAP9-BRAF	-6.87	SSH	36	50
AKAP9-BRAF	-6.57	SSH	55	55
AKAP9-BRAF	-6.17	SSH	87	267
AKAP9-BRAF	-5.87	SSH	218	236
AKAP9-BRAF	-5.57	SSH	399	620
AKAP9-BRAF	-4.87	SSH	1944	2198
AKAP9-BRAF	-4.17	SSH	15955	15606
AKAP9-BRAF	-3.47	SSH	105039	97795
AKAP9-BRAF	-8.57	THF	91	35
AKAP9-BRAF	-7.17	THF	56	47
AKAP9-BRAF	-6.87	THF	61	1
AKAP9-BRAF	-6.57	THF	85	102
AKAP9-BRAF	-6.17	THF	154	505
AKAP9-BRAF	-5.87	THF	412	520
AKAP9-BRAF	-5.57	THF	778	1354
AKAP9-BRAF	-4.87	THF	3584	4103
AKAP9-BRAF	-4.17	THF	34063	33869
AKAP9-BRAF	-3.47	THF	197539	182144
AKAP9-BRAF	-8.57	CHS	24	8
AKAP9-BRAF	-7.17	CHS	10	8
AKAP9-BRAF	-6.87	CHS	14	23
AKAP9-BRAF	-6.57	CHS	27	20
AKAP9-BRAF	-6.17	CHS	38	104
AKAP9-BRAF	-5.87	CHS	78	119
AKAP9-BRAF	-5.57	CHS	155	281
AKAP9-BRAF	-4.87	CHS	821	851
AKAP9-BRAF	-4.17	CHS	7107	6843
AKAP9-BRAF	-3.47	CHS	41737	38478
BRD4-NUT	-8.57	SSH	31	10
BRD4-NUT	-7.17	SSH	19	18
BRD4-NUT	-6.87	SSH	22	46
BRD4-NUT	-6.57	SSH	28	41
BRD4-NUT	-6.17	SSH	78	226
BRD4-NUT	-5.87	SSH	179	166
BRD4-NUT	-5.57	SSH	321	425
BRD4-NUT	-4.87	SSH	1605	1562
BRD4-NUT	-4.17	SSH	10805	10950
BRD4-NUT	-3.47	SSH	81075	75082
BRD4-NUT	-8.57	THF	57	1
BRD4-NUT	-7.17	THF	51	31
BRD4-NUT	-6.87	THF	37	86
BRD4-NUT	-6.57	THF	60	87
BRD4-NUT	-6.17	THF	161	418
BRD4-NUT	-5.87	THF	366	332
BRD4-NUT	-5.57	THF	630	853
BRD4-NUT	-4.87	THF	3021	2960
BRD4-NUT	-4.17	THF	21243	22546
BRD4-NUT	-3.47	THF	153132	141107
BRD4-NUT	-8.57	CHS	27	9
BRD4-NUT	-7.17	CHS	15	11
BRD4-NUT	-6.87	CHS	20	36
BRD4-NUT	-6.57	CHS	20	36
BRD4-NUT	-6.17	CHS	63	161
BRD4-NUT	-5.87	CHS	130	117
BRD4-NUT	-5.57	CHS	211	311
BRD4-NUT	-4.87	CHS	1164	1045
BRD4-NUT	-4.17	CHS	7518	8678
BRD4-NUT	-3.47	CHS	54968	51287
CD74-ROS1	-8.57	SSH	28	7
CD74-ROS1	-7.17	SSH	11	1
CD74-ROS1	-6.87	SSH	13	1
CD74-ROS1	-6.57	SSH	22	1
CD74-ROS1	-6.17	SSH	44	27
CD74-ROS1	-5.87	SSH	110	119
CD74-ROS1	-5.57	SSH	243	368
CD74-ROS1	-4.87	SSH	1025	1087
CD74-ROS1	-4.17	SSH	8580	8889
CD74-ROS1	-3.47	SSH	56834	46959
CD74-ROS1	-8.57	THF	50	31
CD74-ROS1	-7.17	THF	1	1
CD74-ROS1	-6.87	THF	27	1
CD74-ROS1	-6.57	THF	44	1
CD74-ROS1	-6.17	THF	1	1
CD74-ROS1	-5.87	THF	200	221
CD74-ROS1	-5.57	THF	461	672
CD74-ROS1	-4.87	THF	1995	2076
CD74-ROS1	-4.17	THF	16145	16578
CD74-ROS1	-3.47	THF	101480	83387
CD74-ROS1	-8.57	CHS	12	2
CD74-ROS1	-7.17	CHS	9	4
CD74-ROS1	-6.87	CHS	8	1
CD74-ROS1	-6.57	CHS	18	2
CD74-ROS1	-6.17	CHS	15	14
CD74-ROS1	-5.87	CHS	51	52
CD74-ROS1	-5.57	CHS	96	148
CD74-ROS1	-4.87	CHS	440	506
CD74-ROS1	-4.17	CHS	3781	3752
CD74-ROS1	-3.47	CHS	25009	20510
EML4-ALK	-8.57	SSH	1	1
EML4-ALK	-7.17	SSH	1	1
EML4-ALK	-6.87	SSH	1	1
EML4-ALK	-6.57	SSH	1	1
EML4-ALK	-6.17	SSH	1	1
EML4-ALK	-5.87	SSH	1	1
EML4-ALK	-5.57	SSH	1	1
EML4-ALK	-4.87	SSH	1	1
EML4-ALK	-4.17	SSH	1	1
EML4-ALK	-3.47	SSH	1	1
EML4-ALK	-8.57	THF	1	16
EML4-ALK	-7.17	THF	1	1
EML4-ALK	-6.87	THF	1	39
EML4-ALK	-6.57	THF	51	49
EML4-ALK	-6.17	THF	101	184
EML4-ALK	-5.87	THF	232	308
EML4-ALK	-5.57	THF	466	747
EML4-ALK	-4.87	THF	2002	2357
EML4-ALK	-4.17	THF	17115	18228
EML4-ALK	-3.47	THF	105895	102778
EML4-ALK	-8.57	CHS	27	6
EML4-ALK	-7.17	CHS	18	11
EML4-ALK	-6.87	CHS	11	17
EML4-ALK	-6.57	CHS	23	18
EML4-ALK	-6.17	CHS	31	74
EML4-ALK	-5.87	CHS	84	119
EML4-ALK	-5.57	CHS	197	327
EML4-ALK	-4.87	CHS	999	1041
EML4-ALK	-4.17	CHS	7983	8773
EML4-ALK	-3.47	CHS	49591	18686
EWS-ATF1	-8.57	SSH	53	14
EWS-ATF1	-7.17	SSH	19	22
EWS-ATF1	-6.87	SSH	30	30
EWS-ATF1	-6.57	SSH	31	35
EWS-ATF1	-6.17	SSH	58	114
EWS-ATF1	-5.87	SSH	171	179
EWS-ATF1	-5.57	SSH	339	459
EWS-ATF1	-4.87	SSH	1794	1826
EWS-ATF1	-4.17	SSH	12438	12497
EWS-ATF1	-3.47	SSH	94501	80142
EWS-ATF1	-8.57	THF	83	1
EWS-ATF1	-7.17	THF	1	1
EWS-ATF1	-6.87	THF	1	65
EWS-ATF1	-6.57	THF	1	64
EWS-ATF1	-6.17	THF	127	272
EWS-ATF1	-5.87	THF	362	394
EWS-ATF1	-5.57	THF	712	1118
EWS-ATF1	-4.87	THF	3572	3756
EWS-ATF1	-4.17	THF	27368	27702
EWS-ATF1	-3.47	THF	178611	157826
EWS-ATF1	-8.57	CHS	47	13
EWS-ATF1	-7.17	CHS	22	17
EWS-ATF1	-6.87	CHS	30	32
EWS-ATF1	-6.57	CHS	33	32
EWS-ATF1	-6.17	CHS	49	127
EWS-ATF1	-5.87	CHS	150	166
EWS-ATF1	-5.57	CHS	292	460
EWS-ATF1	-4.87	CHS	1556	1578
EWS-ATF1	-4.17	CHS	11586	11779
EWS-ATF1	-3.47	CHS	80617	67676
EWS-FLI1	-8.57	SSH	55	9
EWS-FLI1	-7.17	SSH	17	15
EWS-FLI1	-6.87	SSH	25	23
EWS-FLI1	-6.57	SSH	30	26
EWS-FLI1	-6.17	SSH	55	50
EWS-FLI1	-5.87	SSH	169	190
EWS-FLI1	-5.57	SSH	333	485
EWS-FLI1	-4.87	SSH	1584	1659
EWS-FLI1	-4.17	SSH	12022	12447
EWS-FLI1	-3.47	SSH	86522	74153
EWS-FLI1	-8.57	THF	93	1
EWS-FLI1	-7.17	THF	1	1
EWS-FLI1	-6.87	THF	55	48
EWS-FLI1	-6.57	THF	68	71
EWS-FLI1	-6.17	THF	111	97
EWS-FLI1	-5.87	THF	351	403
EWS-FLI1	-5.57	THF	667	1018
EWS-FLI1	-4.87	THF	3202	3373
EWS-FLI1	-4.17	THF	24355	25063
EWS-FLI1	-3.47	THF	157575	149909
EWS-FLI1	-8.57	CHS	34	3
EWS-FLI1	-7.17	CHS	8	9
EWS-FLI1	-6.87	CHS	16	14
EWS-FLI1	-6.57	CHS	26	19
EWS-FLI1	-6.17	CHS	29	32
EWS-FLI1	-5.87	CHS	89	110
EWS-FLI1	-5.57	CHS	180	268
EWS-FLI1	-4.87	CHS	865	857
EWS-FLI1	-4.17	CHS	6258	6548
EWS-FLI1	-3.47	CHS	16395	36956
HOOK3-RET	-8.57	SSH	56	15
HOOK3-RET	-7.17	SSH	21	13
HOOK3-RET	-6.87	SSH	27	11
HOOK3-RET	-6.57	SSH	40	15
HOOK3-RET	-6.17	SSH	62	45
HOOK3-RET	-5.87	SSH	194	207
HOOK3-RET	-5.57	SSH	350	536
HOOK3-RET	-4.87	SSH	1490	1679
HOOK3-RET	-4.17	SSH	13065	13455
HOOK3-RET	-3.47	SSH	81475	75110
HOOK3-RET	-8.57	THF	92	28
HOOK3-RET	-7.17	THF	40	1
HOOK3-RET	-6.87	THF	1	22
HOOK3-RET	-6.57	THF	66	23
HOOK3-RET	-6.17	THF	110	1
HOOK3-RET	-5.87	THF	326	424
HOOK3-RET	-5.57	THF	660	1057
HOOK3-RET	-4.87	THF	2705	3173
HOOK3-RET	-4.17	THF	25635	24602
HOOK3-RET	-3.47	THF	144163	137328
HOOK3-RET	-8.57	CHS	38	11
HOOK3-RET	-7.17	CHS	12	11
HOOK3-RET	-6.87	CHS	12	11
HOOK3-RET	-6.57	CHS	25	8
HOOK3-RET	-6.17	CHS	37	27
HOOK3-RET	-5.87	CHS	136	145
HOOK3-RET	-5.57	CHS	201	362
HOOK3-RET	-4.87	CHS	995	1110
HOOK3-RET	-4.17	CHS	8653	9027
HOOK3-RET	-3.47	CHS	49969	45906
NTRK3-ETV6	-8.57	SSH	54	17
NTRK3-ETV6	-7.17	SSH	24	18
NTRK3-ETV6	-6.87	SSH	22	17
NTRK3-ETV6	-6.57	SSH	49	19
NTRK3-ETV6	-6.17	SSH	68	59
NTRK3-ETV6	-5.87	SSH	235	222
NTRK3-ETV6	-5.57	SSH	390	638
NTRK3-ETV6	-4.87	SSH	2098	2245
NTRK3-ETV6	-4.17	SSH	15950	15389
NTRK3-ETV6	-3.47	SSH	100238	88028
NTRK3-ETV6	-8.57	THF	93	31
NTRK3-ETV6	-7.17	THF	1	1
NTRK3-ETV6	-6.87	THF	1	33
NTRK3-ETV6	-6.57	THF	99	1
NTRK3-ETV6	-6.17	THF	134	101
NTRK3-ETV6	-5.87	THF	448	434
NTRK3-ETV6	-5.57	THF	763	1250
NTRK3-ETV6	-4.87	THF	3956	4210
NTRK3-ETV6	-4.17	THF	30786	29950
NTRK3-ETV6	-3.47	THF	175228	163164
NTRK3-ETV6	-8.57	CHS	49	7
NTRK3-ETV6	-7.17	CHS	20	12
NTRK3-ETV6	-6.87	CHS	17	14
NTRK3-ETV6	-6.57	CHS	36	14
NTRK3-ETV6	-6.17	CHS	45	34
NTRK3-ETV6	-5.87	CHS	143	147
NTRK3-ETV6	-5.57	CHS	257	444
NTRK3-ETV6	-4.87	CHS	1436	1548
NTRK3-ETV6	-4.17	CHS	10163	10361
NTRK3-ETV6	-3.47	CHS	66384	58432
TMPRSS2-ETV1	-8.57	SSH	1	1
TMPRSS2-ETV1	-7.17	SSH	1	1
TMPRSS2-ETV1	-6.87	SSH	1	1
TMPRSS2-ETV1	-6.57	SSH	1	1
TMPRSS2-ETV1	-6.17	SSH	1	1
TMPRSS2-ETV1	-5.87	SSH	1	1
TMPRSS2-ETV1	-5.57	SSH	1	1
TMPRSS2-ETV1	-4.87	SSH	1	1
TMPRSS2-ETV1	-4.17	SSH	1	1
TMPRSS2-ETV1	-3.47	SSH	1	1
TMPRSS2-ETV1	-8.57	THF	1	1
TMPRSS2-ETV1	-7.17	THF	1	1
TMPRSS2-ETV1	-6.87	THF	1	1
TMPRSS2-ETV1	-6.57	THF	1	1
TMPRSS2-ETV1	-6.17	THF	1	1
TMPRSS2-ETV1	-5.87	THF	1	1
TMPRSS2-ETV1	-5.57	THF	1	1
TMPRSS2-ETV1	-4.87	THF	1	1
TMPRSS2-ETV1	-4.17	THF	1	1
TMPRSS2-ETV1	-3.47	THF	1	1
TMPRSS2-ETV1	-8.57	CHS	36	9
TMPRSS2-ETV1	-7.17	CHS	16	25
TMPRSS2-ETV1	-6.87	CHS	19	52
TMPRSS2-ETV1	-6.57	CHS	31	34
TMPRSS2-ETV1	-6.17	CHS	45	191
TMPRSS2-ETV1	-5.87	CHS	132	131
TMPRSS2-ETV1	-5.57	CHS	288	363
TMPRSS2-ETV1	-4.87	CHS	1356	1195
TMPRSS2-ETV1	-4.17	CHS	9455	10017
TMPRSS2-ETV1	-3.47	CHS	70144	65180

## Sheet: Supp Table 3 -EndogenousFusions
	Endogenous Fusions Predicted by TophatFusion
	GeneA	ChrA	BreakpointA	GeneB	ChrB	BreakpointB	Total supporting reads in COLO-829 only RNA-seq	# of times observed in the 20 spike-in libraries	% of times observed in the spike-in libraries
	OIP5	chr15	41623872	NUSAP1	chr15	41625247	37	17	85
	OIP5	chr15	41624112	NUSAP1	chr15	41625701	38	12	60
	OIP5	chr15	41624353	NUSAP1	chr15	41625247	126	20	100
	GNG12	chr1	68173394	GNG12-AS1	chr1	68299026	5	6	30
	MLL3	chr7	151970789	ENSG00000235857	chrY	59001439	55	17	85
	Endobenous fusions Predicted by Snowshoes
			Fusion Genes		# Samples with minimim 10 fusion-supporting reads
			ANKRD23_ANKRD39		1
			GALT_IL11RA		1
			GET4_SUN1		1
			GUSBP11_IGLL3P		1
			IDS_LOC100131434		1
			LOC100134368_NME4		1
			NPEPL1_STX16-NPEPL1		1
			PFKFB4_SHISA5		1
			RBM14_RBM4		1
			SNRPB_ZNF343		1
			ATP6V1B1_VAX2		2
			CTSD_IFITM10		2
			ANKDD1A_PLEKHO2		3
			FRG1_FRG1B		3
			LOC100506136_SHFM1		3
			ZNF432_ZNF841		3
			HLA-B_HLA-G		4
			HLA-A_HLA-B		5
			HLA-A_HLA-C		5
			HLA-B_HLA-L		5
			LOC100130357_TBC1D7		5
			CDK2_RAB5B		6
			KIAA1984_TMEM141		7
			CTBS_GNG5		8
			LOC100131434_LOC100272228		8
			LOC619207_MTG1		9
			MND1_TRIM2		11
			ARPC4_TTLL3		13
			HLA-B_HLA-H		13
			NDUFB8_SEC31B		13
			LOC155060_ZNF783		19

## Sheet: Supp Table 4 - THF TMPRSS2-ETV1
	TMPRSS2-ETV1 Reads analysis from TophatFusion Alignment Data
	Fusion supporting reads from GSNAP	log10(pmoles)	#Alignments in accepted_hits.bam file	TMPRSS2-ETV1 Fusion-supporting alignments
	88	-8.56703	191	45
	28	-8.56703	71	19
	71	-7.16877	174	18
	38	-7.16877	92	27
	94	-6.86774	258	51
	39	-6.86646	111	29
	87	-6.56703	0	0
	51	-6.56703	122	38
	302	-6.16877	0	0
	79	-6.16877	208	74
	193	-5.86774	552	194
	206	-5.86646	587	216
	431	-5.56703	1230	482
	542	-5.56671	1521	518
	1782	-4.86646	0	0
	1893	-4.86646	5272	1968
	13554	-4.16877	46004	16150
	14461	-4.16877	49279	17615
	101716	-3.4698	323918	123540
	93427	-3.4698	294520	111451
